# Supplementary material for: Spinal Deformities in Wild Reptiles: A Systematic Review and Meta-Analysis
Source: Biology (Basel). 2025 Aug 24;14(9):1119. doi: 10.3390/biology14091119 (PMC12466963; doi:10.3390/biology14091119)
Supplement: Supplementary file 1 [file biology-14-01119-s001.zip]

Archive with 1 entries (1 files):
- biology-3814211-supplementary.pdf
